# Supplementary material for: Designing Accurate Moment Tensor Potentials for Phonon-Related Properties of Crystalline Polymers
Source: Molecules. 2024 Aug 6;29(16):3724. doi: 10.3390/molecules29163724 (PMC11357232; doi:10.3390/molecules29163724)
Supplement: Supplementary file 1 [file molecules-29-03724-s001.zip]

Archive with 1 entries (1 files):
- molecules-3080880-supplementary.pdf
